# Supplementary material for: A comprehensive evaluation of pathogenic mutations in primary cutaneous melanomas, including the identification of novel loss-of-function variants
Source: Sci Rep. 2019 Nov 19;9:17050. doi: 10.1038/s41598-019-53636-x (PMC6863855; doi:10.1038/s41598-019-53636-x)
Supplement: Supplementary file 2 — Supplementary Table 1 [file 41598_2019_53636_MOESM2_ESM.xlsx]

## Sheet: class5 + class4
gene	variant	type	case number	coverage	frequency	No of used predictors	No of predictors suggesting pathogenicity	verdikt_missense in silico	ClinVar	COSMIC	BIC	pathogenicity	pathogenicity_ii	SIFT	PolyPhen	CADD_raw_rankscore	FATHMM_rankscore	GERP++_RS_rankscore	LRT_converted_rankscore	M-CAP_rankscore	MetaLR_rankscore	MetaSVM_rankscore	MutationAssessor_rankscore	MutationTaster_converted_rankscore	PROVEAN_converted_rankscore	SiPhy_29way_logOdds_rankscore	VEST3_rankscore
AKT3	c.1355-1G>A; Splice	splice	1	411	46.47	NA	NA	NA	novel	no		likely pathogenic	class 4	-	-	-	-	-	-	-	-	-	-	-	-	-	-
AKT3	c.806A>C ; p.Y269S	missense	1	90	18.89	14	11	patho	novel	no		likely pathogenic	class 4	0	0.999	0.84556	0.27256	0.94306	0.85682	0.85312	0.60051	0.68981	0.82746	0.80722	0.97279	0.82612	0.97293
AKT3	c.808C>T; p.R270C	missense	1	88	19.32	14	10	patho	novel	patho 0.99		likely pathogenic	class 4	0	0.999	0.94937	0.49139	0.94306	0.85682	0.73645	0.75788	0.81141	0.86487	0.80722	0.95301	0.71306	0.98254
ARID1A	c.1747C>T; p.Q583X	nonsense	1	710	14.08	NA	NA	NA	novel	no		pathogenic	class 5	-	-	-	-	-	-	-	-	-	-	-	-	-	-
ARID1A	c.3562C>T; p.Q1188X	nonsense	1	267	18.35	NA	NA	NA	novel	patho 0.97		pathogenic	class 5	-	-	-	-	-	-	-	-	-	-	-	-	-	-
ARID1A	c.3689_3698delAGGATCCTTA; p.K1230Mfs	fs	1	352	22.16	NA	NA	NA	novel	no		pathogenic	class 5	-	-	-	-	-	-	-	-	-	-	-	-	-	-
ARID1A	c.4852C>T; p.P1618S	missense	1	177	21.47	14	5	benign	novel	patho 0.96		likely pathogenic	class 4	0.04	0.777	0.38241	0.02812	0.66863	0.85682	0.36535	0.71913	0.69476	0.48172	0.80722	0.82812	0.90958	0.65376
ARID1A	c.5161C>T; p.R1721X	nonsense	1	407	18.67	NA	NA	NA	novel	patho 0.86		pathogenic	class 5	-	-	-	-	-	-	-	-	-	-	-	-	-	-
ARID1A	c.5680C>T; p.Q1894X	nonsense	1	92	60.87	NA	NA	NA	novel	patho 0.82		pathogenic	class 5	-	-	-	-	-	-	-	-	-	-	-	-	-	-
ARID1A	c.6731T>G; p.V2244G	missense	1	182	17.58	14	6	benign	novel	patho 0.93		likely pathogenic	class 4	0	0.991	0.45205	0.47528	0.57074	0.85682	0.72048	0.62732	0.66488	0.53631	0.80722	0.89832	0.67284	0.94416
ARID2	c.1597G>T; p.E533X	nonsense	1	642	45.17	NA	NA	NA	novel	no		pathogenic	class 5	-	-	-	-	-	-	-	-	-	-	-	-	-	-
ARID2	c.1468C>T; p.Q490X	nonsense	1	175	14.29	NA	NA	NA	novel	patho 0.90		pathogenic	class 5	-	-	-	-	-	-	-	-	-	-	-	-	-	-
ARID2	c.1624C>T; p.R542X	nonsense	1	1172	27.05	NA	NA	NA	novel	patho 0.98		pathogenic	class 5	-	-	-	-	-	-	-	-	-	-	-	-	-	-
ARID2	c.3937C>T; p.Q1313X	nonsense	1	811	25.03	NA	NA	NA	novel	patho 0.98		pathogenic	class 5	-	-	-	-	-	-	-	-	-	-	-	-	-	-
ARID2	c.2344C>T; p.Q782X	nonsense	1	307	20.85	NA	NA	NA	novel	no		pathogenic	class 5	-	-	-	-	-	-	-	-	-	-	-	-	-	-
ARID2	c.771_772insAT; p.E258Mfs34X	fs	1	297	39.39	NA	NA	NA	novel	no		pathogenic	class 5	-	-	-	-	-	-	-	-	-	-	-	-	-	-
ARID2	c.5061+2T>A; Splice	splice	1	617	42.14	NA	NA	NA	novel	no		likely pathogenic	class 4	-	-	-	-	-	-	-	-	-	-	-	-	-	-
ARID2	c.1023+5G>A; Splice	splice	1	930	36.34	NA	NA	NA	novel	no		likely pathogenic	class 4	-	-	-	-	-	-	-	-	-	-	-	-	-	-
ARID2	c.1189C>T; p.Q397X	nonsense	1	497	10.46	NA	NA	NA	novel	no		pathogenic	class 5	-	-	-	-	-	-	-	-	-	-	-	-	-	-
ARID2	c.187-1G>A; Splice	splice	1	192	11.46	NA	NA	NA	novel	no		likely pathogenic	class 4	-	-	-	-	-	-	-	-	-	-	-	-	-	-
ARID2	c.940C>T; p.R314C	missense	1	450	34.44	14	8	patho	novel	patho 0.98		likely pathogenic	class 4	0.41587	0.89865	0.94723	0.49648	0.94246	0.84324	0.61278	0.68544	0.69243	0.74518	0.81033	0.88332	0.98254	0.9691
ATM	c.3007C>T ; p.Q1003X	nonsense	1	200	70.5	NA	NA	NA	novel	no		pathogenic	class 5	-	-	-	-	-	-	-	-	-	-	-	-	-	-
ATM	c.5188C>T; p.R1730X	nonsense	1	495	11.52	NA	NA	NA	Pathogenic: multiple submitters, no conflict			pathogenic	class 5	-	-	-	-	-	-	-	-	-	-	-	-	-	-
ATM	c.5712_5713insA; p.S1905delinsITfs	fs	1	443	14.45	NA	NA	NA	Pathogenic/Likely pathogenic: criteria provided, multiple submitters, no conflicts			pathogenic	class 5	-	-	-	-	-	-	-	-	-	-	-	-	-	-
ATM	c.6040G>A; p.E2014K	missense	1	279	25.45	14	8	patho	Likely pathogenic: no assertion criteria provided			likely pathogenic	class 4	0	0.999	0.93071	0.03212	0.75918	0.85682	0.92918	0.21267	0.00363	0.77814	0.80722	0.68633	0.92892	0.92789
ATM	c.6067G>A; p.G2023R	missense	2	191-215	26.7-41.8	14	8	patho	Likely benign x uncertain signif: criteria provided, conflicting interpretations			likely pathogenic	class 4	0	0.972	0.90793	0.01397	0.75918	0.85682	0.90437	0.08492	0.02202	0.75217	0.80722	0.67809	0.92892	0.87833
ATM	c.7340T>C; p.L2447S	missense	1	783	38.44	13	8	patho	novel	no		likely pathogenic	class 4	-	0.96	0.77674	0.8407	0.593	0.85682	0.9519	0.89753	0.91063	0.74121	0.80722	0.38571	0.622	0.88472
ATM	c.8228C>T; p.T2743M	missense	1	410	53.17	14	9	patho	Uncertain signif: criteria provided, multiple submitters, no conflicts			likely pathogenic	class 4	0.01	0.863	0.93141	0.88975	0.83823	0.36374	0.85882	0.91005	0.90666	0.34288	0.80722	0.47261	0.71865	0.3826
BRAF	c.1799T>A; p.V600E	missense	46	64-859	10 ~ 82	14	10	patho	Pathogenic: criteria provided, sigle submitter			pathogenic	class 5	0	0.963	0.91262	0.81739	0.86999	0.85682	0.85364	0.61565	0.5816	0.16156	0.80722	0.80244	0.79675	0.96687
BRAF	c.1406G>A; p.G469E	missense	1	208	31.25	8	8	patho	Pathogenic: reviewed by expert panel			pathogenic	class 5	-	0.999	0.93297	-	0.85841	-	0.96804	0.9747	0.98855	-	0.80722	-	0.8872	-
BRAF	c.1801A>G; p.K601E	missense	2	271-353	39.48-69.9	14	7	likely patho	Pathogenic: criteria provided, single submitter			pathogenic	class 5	0	0.825	0.63439	0.82711	0.86999	0.85682	0.74434	0.54464	0.51108	0.21358	0.80722	0.70406	0.79675	0.94298
BRAF	c.1798_1799GT>AG; p.V600R	missense	1	109	33.03	NA	NA	NA	Pathogenic: criteria provided, single submitter			pathogenic	class 5	0	0.967	-	-	-	-	-	-	-	-	-	-	-	-
BRAF	c.1798_1799GT>AA; p.V600K	missense	10	52-839	18-82	NA	NA	NA	Pathogenic: criteria provided, sigle submitter			pathogenic	class 5	0	0.995	-	-	-	-	-	-	-	-	-	-	-	-
BRAF	c.1397G>A; p.G466E	missense	1	267	34.83	8	8	patho	Likely pathogenic: no assertion criteria provided			likely pathogenic	class 4	-	0.98	0.92168	-	0.85841	-	0.96784	0.99943	0.96203	-	0.80722	-	0.8872	-
BRAF	c.1789_1790CT>TC; p.L597S	missense	1	210	64.76	NA	NA	NA	novel	patho, prediction:NA		likely pathogenic	class 4	-	-	-	-	-	-	-	-	-	-	-	-	-	-
BRCA1	c.280C>T; p.Q94X	nonsense	1	519	60.64	NA	NA	NA	novel	patho 0.88	novel	pathogenic	class 5	-	-	-	-	-	-	-	-	-	-	-	-	-	-
BRCA2	c.7251_7252delCA; p.H2417Qfs	fs	1	263	24.33	NA	NA	NA	Pathogenic: reviewed by expert panel		novel	pathogenic	class 5	-	-	-	-	-	-	-	-	-	-	-	-	-	-
BRCA2	c.7595C>T; p.P2532L	missense	1	379	35.62	14	12	patho	Likely benign: single submitter	Patho 0.98	novel	likely pathogenic	class 4	0	1	0.93685	0.93659	0.80851	0.85682	0.89315	0.97151	0.97414	0.84774	0.80722	0.62135	0.96153	0.72473
BRCA2	c.8009C>T; p.S2670L	missense	1	214	46.73	14	10	patho	Conflicting interpretations of pathogenicity		Clinical importance: unknown	likely pathogenic	class 4	0	1	0.95478	0.83992	0.64822	0.64402	0.92805	0.92639	0.93991	0.941	0.5824	0.4197	0.90911	0.84442
BRCA2	c.8420C>T; p.S2807L	missense	1	269	28.25	14	7	likely patho	Uncertain significance: multiple submitters, no conflict		Clinical importance: unknown	likely pathogenic	class 4	0.02	0.999	0.95163	0.74737	0.71726	0.53938	0.89874	0.85531	0.86417	0.75217	0.5824	0.38948	0.91728	0.71903
BRCA2	c.8189_8190 CC>TT; p.A2730V	missense	1	461	18.87	14	7	likely patho	Uncertain significance		Clinical importance: unknown	likely pathogenic	class 4	0.31	0.67003	0.85236	0.8209	0.80949	0.84324	0.77728	0.86487	0.86831	0.60857	0.38611	0.30333	0.56063	0.85341
BRIP1	c.1871C>T; p.S624L	missense	1	543	26.15	14	9	patho	Uncertain significance: multiple submitters, no conflict			likely pathogenic	class 4	0	0.999	0.95076	0.21932	0.83059	0.85682	0.87703	0.53077	0.56402	0.7978	0.80722	0.77722	0.90819	0.81613
BRIP1	c.2440C>T; p.R814C	missense	1	508	45.47	14	8	patho	Conflicting interpretations of pathogenicity			likely pathogenic	class 4	0.02	1	0.95386	0.92348	0.86233	0.64402	0.91579	0.95169	0.94584	0.77339	0.44376	0.60729	0.55018	0.71903
BRIP1	c.484C>T; p.R162X	nonsense	1	463	26.13	NA	NA	NA	Pathogenic/Likely pathogenic: multiple submitters, no conflicts			pathogenic	class 5	-	-	-	-	-	-	-	-	-	-	-	-	-	-
CCND2	c.416G>A; p.W139X	nonsense	1	171	59.65	NA	NA	NA	novel	no		pathogenic	class 5	-	-	-	-	-	-	-	-	-	-	-	-	-	-
CDH1	c.2300T>C; p.F767S	missense	1	193	41.97	14	9	patho	novel	no		likely pathogenic	class 4	0	0.93	0.85477	0.80653	0.56435	0.52532	0.85502	0.89887	0.89575	0.90847	0.48881	0.85804	0.43294	0.70213
CDH1	c.2629G>A; p.G877R	missense	1	137	10.95	14	11	patho	Uncertain significance: multiple submitters, no conflict			likely pathogenic	class 4	0	1	0.95333	0.79033	0.99709	0.50627	0.77958	0.88503	0.88036	0.85646	0.80722	0.87178	0.99168	0.82765
CDK4	c.71G>A; p.R24H	missense	1	90	54.44	13	5	benign	Likely pathogenic, risk factor: no criteria provided			likely pathogenic	class 4	-	0.062	0.95324	0.47528	0.71159	0.85682	0.44364	0.42223	0.43278	0.42966	0.80722	0.75018	0.89063	0.84243
CDK4	c.70C>T; p.R24C	missense	1	132	68.18	14	5	benign	Pathogenic: multiple submitters			pathogenic	class 5	0.02	0.129	0.69942	0.48201	0.50868	0.85682	0.75269	0.45617	0.56679	0.72091	0.80722	0.92156	0.59171	0.88472
CYP19A1	c.1003G>A; p.E335K	missense	1	353	25.78	14	13	patho	novel	patho 1.00		likely pathogenic	class 4	0	0.998	0.95201	0.86956	0.9592	0.85682	0.92114	0.96315	0.97186	0.86583	0.80722	0.64966	0.94347	0.93948
CYP19A1	c.1351C>T; p.L451F	missense	1	138	15.22	14	8	patho	novel	no		likely pathogenic	class 4	0	0.997	0.50398	0.77098	0.29744	0.85682	0.83297	0.87103	0.86752	0.86377	0.5824	0.53558	0.48802	0.87727
CYP19A1	c.475C>T; p.R159C	missense	1	484	30.99	14	8	patho	novel	no		likely pathogenic	class 4	0.01	0.95	0.57363	0.69306	0.93711	0.30293	0.55756	0.83876	0.85541	0.81244	0.5824	0.88156	0.98165	0.70532
ERCC3	c.1204G>T; p.G402C	missense	1	229	52.84	14	8	patho	novel	no		likely pathogenic	class 4	0.01	0.856	0.75514	0.3824	0.73747	0.85682	0.63371	0.60196	0.65076	0.83704	0.80722	0.89795	0.93812	0.8067
ERCC3	c.445C>T; p.P149S	missense	1	214	34.11	14	10	patho	novel	patho 0.98		likely pathogenic	class 4	0.05	0.919	0.63531	0.91295	0.75309	0.85682	0.91505	0.95178	0.94618	0.74982	0.80722	0.92714	0.92733	0.84442
ESR1	c.1189delG; p.E397Sfs	fs	1	374	45.99	NA	NA	NA	novel	no		pathogenic	class 5	-	-	-	-	-	-	-	-	-	-	-	-	-	-
ESR1	c.1244G>A; p.G415E	missense	1	126	14.29	9	8	patho	novel	no		likely pathogenic	class 4	0.01	0.983	0.87657	-	0.77491	-	0.94176	0.98074	0.98753	-	0.80722	-	0.93487	-
ESR1	c.1462C>T; p.H488Y	missense	1	495	12.53	14	8	patho	novel	patho 1.00		likely pathogenic	class 4	0.13	0.511	0.4305	0.96587	0.81552	0.85682	0.80644	0.95984	0.93708	0.23771	0.80722	0.35278	0.94605	0.7993
ESR1	c.469C>T; p.R157X	nonsense	1	427	36.53	NA	NA	NA	Pathogenic: no assertion criteria provided			pathogenic	class 5	-	-	-	-	-	-	-	-	-	-	-	-	-	-
ESR2	c.580G>A; p.D194N	missense	1	454	29.52	14	11	patho	novel	patho 0.98		likely pathogenic	class 4	0.04	0.982	0.8218	0.9748	0.87782	0.85682	0.86279	0.97328	0.98312	0.16482	0.80722	0.77077	0.96412	0.33148
ESR2	c.661A>G; p.R221G	missense	1	241	49.38	14	8	patho	novel	no		likely pathogenic	class 4	0.05	0.059	0.59561	0.96334	0.51392	0.85682	0.90089	0.98137	0.98586	0.92395	0.5824	0.8748	0.50424	0.8977
ESR2	c.896C>T; p.T299I	missense	1	133	22.56	14	13	patho	novel	no		likely pathogenic	class 4	0.07	0.999	0.89835	0.96685	0.93111	0.85682	0.87052	0.9808	0.98532	0.74008	0.80722	0.87786	0.98035	0.96445
F11R	c.314G>A; p.G105E	missense	1	236	25	14	10	patho	novel	no		likely pathogenic	class 4	0	1	0.71518	0.60424	0.71444	0.85682	0.74347	0.81365	0.87417	0.98051	0.80722	0.92243	0.81836	0.81234
F11R	c.857G>A; p.R286Q	missense	1	210	52.86	14	3	benign	novel	yes, prediction:NA		likely pathogenic	class 4	0.29248	0.89865	0.77249	0.84498	0.5548	0.07322	0.71313	0.86011	0.74302	0.6773	0.08979	0.20582	0.56186	0.72011
HNF1B	c.1340-1G>A; Splice	splice	1	122	10.66	NA	NA	NA	novel	no		likely pathogenic	class 4	-	-	-	-	-	-	-	-	-	-	-	-	-	-
HNF1B	c.725C>T ; p.S242F	missense	1	271	40.96	14	11	patho	novel	no		likely pathogenic	class 4	0	0.925	0.85349	0.963	0.71444	0.64402	0.9406	0.97816	0.98162	0.77613	0.80722	0.8084	0.88685	0.95124
IDH1	c.245G>A; p.R82K	missense	1	283	45.58	14	10	patho	novel	patho 0.99		likely pathogenic	class 4	0	0.991	0.92557	0.71698	0.77165	0.85682	0.87294	0.90587	0.93994	0.99104	0.80722	0.61029	0.93238	0.52157
IDH1	c.394C>T; p.R132C	missense	2	87-469	20.69-40.44	14	13	patho	Pathogenic/Likely pathogenic: no assertion criteria provided			likely pathogenic	class 4	0.03	0.1	0.95187	0.87029	0.84162	0.85682	0.95809	0.94049	0.94048	0.99118	0.80722	0.96125	0.95242	0.98136
IDH1	c.548A>G; p.Y183C	missense	2	91-121	31.87-66.12	13	10	patho	Not provided			likely pathogenic	class 4	0	0.93	0.8017	0.73258	0.82312	0.85682	-	0.83294	0.90808	0.98201	0.80722	0.95826	0.79654	0.43525
KDR	c.1455G>A; p.W485X	nonsense	1	280	35.71	NA	NA	NA	novel	no		pathogenic	class 5	-	-	-	-	-	-	-	-	-	-	-	-	-	-
KDR	c.1829G>A; p.W610X	nonsense	1	145	16.55	NA	NA	NA	novel	no		pathogenic	class 5	-	-	-	-	-	-	-	-	-	-	-	-	-	-
KDR	c.3095G>A; p.R1032Q	missense	2	214-281	37.37-48.13	14	11	patho	novel	patho 0.99		likely pathogenic	class 4	0	1	0.95762	0.87334	0.75619	0.85682	0.91688	0.92309	0.92764	0.30857	0.80722	0.69688	0.94428	0.88794
KDR	c.3288G>A; p.W1096X	nonsense	1	397	44.58	NA	NA	NA	novel	no		pathogenic	class 5	-	-	-	-	-	-	-	-	-	-	-	-	-	-
KDR	c.3467T>C; p.L1156S	missense	1	360	16.11	13	9	patho	novel	no		likely pathogenic	class 4	-	0.995	0.92862	0.91124	0.79202	0.64402	0.97839	0.9621	0.97111	0.70947	0.80722	0.84774	0.78021	0.98606
KDR	c.3721G>A; p.D1241N	missense	1	623	12.68	13	6	likely patho	novel	no		likely pathogenic	class 4	-	0.804	0.9337	0.76448	0.81552	0.85682	0.73468	0.84406	0.86084	0.72553	0.51952	0.52291	0.71774	0.27114
KIT	c.1669T>C; p.W557R	missense	1	1640	69.02	13	12	patho	Likely pathogenic: single submitter			pathogenic	class 5	-	0.988	0.84595	0.95554	0.98353	0.64402	0.94886	0.97974	0.98792	0.89333	0.80722	0.99606	0.84812	0.95961
KRAS	c.34G>T; p.G12C	missense	1	292	40.07	14	11	patho	Pathogenic: no assertion criteria provided			likely pathogenic	class 4	0.61383	0.89865	0.93792	0.78977	0.87975	0.84324	0.82958	0.89724	0.91207	0.75006	0.81033	0.97178	0.90309	0.89477
MAP2K1	c.361T>G; p.C121G	missense	1	297	14.48	14	8	patho	novel	no		likely pathogenic	class 4	0	0.819	0.8216	0.65178	0.70609	0.85682	0.90885	0.72061	0.721	0.41219	0.80722	0.99046	0.71524	0.89226
MAP2K1	c.370C>T ; p.P124S	missense	5	130-378	10.3-24.6	14	10	patho	Pathogenic: single submitter			pathogenic	class 5	0.08	0.986	0.90299	0.94966	0.70609	0.85682	0.92535	0.82356	0.84752	0.64527	0.80722	0.88427	0.91455	0.73794
MAP2K1	c.371C>G; p.P124R	missense	1	255	36.47	14	11	patho	Pathogenic: criteria provided, single submitter			pathogenic	class 5	0.78421	0.89865	0.91939	0.94802	0.70171	0.84324	0.97696	0.96753	0.97427	0.55213	0.81033	0.93986	0.91375	0.94972
MAP2K1	c.683C>T; p.S228F	missense	1	133	21.05	14	9	patho	novel	no		likely pathogenic	class 4	0	0.996	0.94952	0.65732	0.82312	0.85682	0.73647	0.69342	0.7372	0.13237	0.80722	0.86786	0.92992	0.93716
MET	c.1969C>T; p.P657S	missense	1	374	44.12	13	9	patho	novel	patho 0.97		likely pathogenic	class 4	-	1	0.7094	0.84442	0.74995	0.85682	0.88081	0.93158	0.93769	0.9566	0.5824	0.92415	0.94187	0.7947
MET	c.1990C>G; p.P664A	missense	2	443-536	10.61-13.62	13	10	patho	novel	no		likely pathogenic	class 4	-	1	0.57556	0.89123	0.79879	0.85682	0.88949	0.96623	0.97475	0.96404	0.5824	0.93917	0.95795	0.84843
MET	c.2687G>A; p.G896E	missense	1	123	13.01	14	10	patho	novel	no		likely pathogenic	class 4	0	0.989	0.82779	0.84223	0.84812	0.64402	0.73517	0.92821	0.92973	0.49703	0.40999	0.89611	0.97236	0.82668
MET	c.3029C>T; p.T1010I	missense	1	237	41.7	13	8	patho	Conflicting interpretations of pathogenicity​			likely pathogenic	class 4	0.06	0.999	0.87517	0.73363	0.87782	0.85682	-	0.74764	0.80402	0.56155	0.80722	0.39139	0.9794	0.58451
MET	c.378T>G; p.Y126X	nonsense	1	222	31.08	NA	NA	NA	novel	no		pathogenic	class 5	-	-	-	-	-	-	-	-	-	-	-	-	-	-
MLH1	c.925C>G; p.P309A	missense	1	207	45.41	14	14	patho	novel	no		likely pathogenic	class 4	0	1	0.83422	0.95853	0.90799	0.85682	0.94736	0.99086	0.98708	0.99686	0.80722	0.96393	0.97271	0.96566
MLH3	c.958T>G; p.C320G	missense	1	447	51.23	13	9	patho	novel	no		likely pathogenic	class 4	-	0.913	0.54526	0.83673	0.90469	0.64402	0.78364	0.89989	0.89307	0.61136	0.80722	0.92243	0.80928	0.83746
MSH6	c.3647-1G>A; splice	splice	1	172	39.53	NA	NA	NA	Pathogenic: reviewed by expert panel			pathogenic	class 5	-	-	-	-	-	-	-	-	-	-	-	-	-	-
MSH6	c.1309C>T; p.H437Y	missense	1	172	25.58	14	11	patho	novel	no		likely pathogenic	class 4	0	1	0.68439	0.88509	0.57501	0.85682	0.88921	0.91771	0.92974	0.23311	0.80722	0.8787	0.88173	0.85245
NBN	c.2206G>T; p.E736X	nonsense	1	429	15.38	NA	NA	NA	Uncertain significance: single submitter	no		pathogenic	class 5	-	-	-	-	-	-	-	-	-	-	-	-	-	-
NBN	c.2224G>C; p.D742H	missense	1	395	14.18	14	9	patho	novel	no		likely pathogenic	class 4	0	1	0.91574	0.73258	0.72569	0.85682	0.82678	0.82742	0.8433	0.76084	0.80722	0.74938	0.884	0.76965
NBN	c.657_661delACAAA; p.K219delinsNLfs	fs	1	1172	42.58	NA	NA	NA	Pathogenic: criteria provided, multiple submitters, no conflicts			pathogenic	class 5	-	-	-	-	-	-	-	-	-	-	-	-	-	-
NBN	c.6G>A; p.W2X	nonsense	1	96	35.42	NA	NA	NA	Likely pathogenic: criteria provided, single submitter			pathogenic	class 5	-	-	-	-	-	-	-	-	-	-	-	-	-	-
NBN	c.925G>A; p.E309K	missense	1	334	49.1	14	12	patho	Uncertain significance: criteria provided, multiple submitters, no conflicts			likely pathogenic	class 4	0	0.994	0.94949	0.79845	0.83447	0.85682	0.8818	0.89438	0.90094	0.8087	0.80722	0.68291	0.85558	0.87411
NRAS	c.181C>A; p.Q61K	missense	15	141-660	13.7-80.7	14	8	patho	germline - Uncertain significance; somatic - Pathogenic			pathogenic	class 5	0.01	0.709	0.594	0.83506	0.6873	0.53938	0.78411	0.91845	0.93711	0.92075	0.80722	0.66554	0.91477	0.87306
NRAS	c.182A>G; p.Q61R	missense	16	214-736	17.7-66.7	14	7	likely patho	Pathogenic: criteria provided, multiple submitters, no conflicts			pathogenic	class 5	0.06	0.251	0.4996	0.83673	0.6873	0.53938	0.79576	0.86489	0.88255	0.90345	0.80722	0.66554	0.71565	0.90649
NRAS	c.183A>T; p.Q61H	missense	1	291	54.64	14	7	likely patho	Pathogenic: criteria provided, single submitter			pathogenic	class 5	0	0.316	0.71818	0.84146	0.45458	0.53938	0.85409	0.87026	0.89247	0.90726	0.80722	0.77318	0.185	0.78475
NRAS	c.182A>T; p.Q61L	missense	2	212-1748	16.5-52.0	14	10	patho	Pathogenic/Likely pathogenic: no assertion criteria provided			pathogenic	class 5	0	0.861	0.62861	0.83992	0.6873	0.53938	0.92273	0.92446	0.94664	0.8354	0.80722	0.90681	0.71565	0.87306
NRAS	c.37G>T; p.G13C	missense	1	320	42.19	14	12	patho	Pathogenic: no assertion criteria provided			pathogenic	class 5	0.02	0.992	0.93655	0.74106	0.84498	0.56097	0.84785	0.88966	0.90361	0.86049	0.80722	0.95542	0.94514	0.90872
PARD3	c.1636C>T; p.R546C	missense	1	215	15.35	13	9	patho	novel	no		likely pathogenic	class 4	-	0.955	0.9556	0.26957	0.92795	0.85682	0.73011	0.66607	0.7652	0.98363	0.80722	0.9533	0.97803	0.96566
PARD3	c.3976G>A; p.G1326R	missense	1	150	19.33	14	9	patho	novel	no		likely pathogenic	class 4	0	1	0.94307	0.37752	0.99709	0.85682	0.76774	0.53077	0.42649	0.26276	0.80722	0.85278	0.99867	0.84743
PARD3	c.4070G>C; p.X1357SfsX4	No stop	1	143	16.08	NA	NA	NA	novel	no		likely pathogenic	class 4	-	-	-	-	-	-	-	-	-	-	-	-	-	-
PARD3	c.508C>T; p.P170S	missense	1	384	32.29	14	8	patho	novel	patho 0.99		likely pathogenic	class 4	0.03	0.877	0.81279	0.40756	0.97812	0.85682	0.56297	0.61999	0.56535	0.6271	0.80722	0.75959	0.98138	0.81899
PARD3	c.875G>C; p.S292T	missense	3	424	32.31	13	8	patho	novel	no		likely pathogenic	class 4	0.04	0.948	0.91612	0.28666	0.87406	0.85682	-	0.49201	0.4841	0.82746	0.80722	0.58817	0.96234	0.60657
PDGFRA	c.1758G>A; p.W586X	nonsense	1	254	24.41	NA	NA	NA	novel	no		pathogenic	class 5	-	-	-	-	-	-	-	-	-	-	-	-	-	-
PIK3CA	c.1844C>T; p.A615V	missense	1	569	17.05	14	12	patho	novel	no		likely pathogenic	class 4	0	0.999	0.93583	0.79352	0.96955	0.85682	0.84548	0.9039	0.9075	0.91451	0.80722	0.68407	0.99085	0.89989
PIK3CA	c.3143A>G; p.H1048R	missense	1	388	41.49	14	5	benign	Likely patho:single submitter			pathogenic	class 5	0.33	0.003	0.19375	0.80214	0.98989	0.85682	0.47549	0.57227	0.58962	0.01376	0.80722	0.02945	0.85203	0.76613
PPM1D	c.1570C>T; p.Q524X	nonsense	1	522	31.42	NA	NA	NA	novel	patho 0.90		pathogenic	class 5	-	-	-	-	-	-	-	-	-	-	-	-	-	-
PPM1D	c.-232-2G>T; Splice	splice	1	426	49.53	NA	NA	NA	novel	no		likely pathogenic	class 4	-	-	-	-	-	-	-	-	-	-	-	-	-	-
PPP6C	c.901C>T; p.R301C	missense	3	109-297	16.51-32.3	14	10	patho	Likely pathogenic: no assertion criteria provided			likely pathogenic	class 4	0	1	0.81693	0.55052	0.57501	0.64402	0.86373	0.80994	0.8692	0.97303	0.80722	0.95826	0.6095	0.83548
PPP6C	c.451C>T; p.H151Y	missense	1	432	60.88	14	12	patho	novel	patho 0.99		likely pathogenic	class 4	0.03	0.259	0.61215	0.97256	0.83823	0.85682	0.92979	0.98943	0.99191	0.99998	0.80722	0.88951	0.90909	0.96808
PTEN	c.625G>T; p.G209X	nonsense	1	394	13.96	NA	NA	NA	Pathogenic:single submitter	patho 0.94		pathogenic	class 5	-	-	-	-	-	-	-	-	-	-	-	-	-	-
PTEN	c.86_87insAAA; p.Y29delinsX	fs	1	316	12.03	NA	NA	NA	novel	no		pathogenic	class 5	-	-	-	-	-	-	-	-	-	-	-	-	-	-
PTEN	c.16A>T; p.K6X	nonsense	1	386	42.75	NA	NA	NA	novel	patho 0.91		pathogenic	class 5	-	-	-	-	-	-	-	-	-	-	-	-	-	-
PTEN	c.1026+2T>G; splice	splice	1	502	40.04	NA	NA	NA	Pathogenic: single submitter			pathogenic	class 5	-	-	-	-	-	-	-	-	-	-	-	-	-	-
RB1	c.2106+1G>A; Splice	splice	1	192	39.06	NA	NA	NA	novel	no		likely pathogenic	class 4	-	-	-	-	-	-	-	-	-	-	-	-	-	-
RB1	c.752G>A; p.R251Q	missense	1	503	31.41	14	8	patho	Uncertain significance: single submitter			likely pathogenic	class 4	0.34575	0.89865	0.81338	0.92217	0.97789	0.84324	0.73595	0.95355	0.9444	0.6617	0.5297	0.35173	0.94292	0.70622
SF3B1	c.1225C>T; p.P409S	missense	1	264	32.95	13	13	patho	novel	no		likely pathogenic	class 4	0.01	1	0.88027	-	0.88126	0.85682	0.86231	0.8768	0.90235	0.95869	0.80722	0.88357	0.96504	0.87727
SF3B1	c.1702C>T; p.R568C	missense	1	268	33.96	13	10	patho	novel	patho 0.99		likely pathogenic	class 4	0.01	1	0.95427	-	0.74995	0.85682	0.73895	0.87128	0.9111	0.91088	0.80722	0.94895	0.7659	0.89552
SF3B1	c.1874G>A; p.R625H	missense	1	592	36.99	13	11	patho	Likely pathogenic: no assertion criteria provided			likely pathogenic	class 4	-	0.999	0.95546	0.74421	0.92795	0.64402	0.83228	0.91369	0.93329	0.92504	0.80722	0.80919	0.97865	0.90098
SF3B1	c.1997A>T; p.K666M	missense	1	1234	44	13	10	patho	Uncertain significance: no assertion criteria provided			likely pathogenic	class 4	-	0.996	0.85483	0.6628	0.88126	0.85682	0.84149	0.85344	0.8983	0.94937	0.80722	0.88287	0.79729	0.80391
SF3B1	c.2704G>A; p.E902K	missense	1	324	40.74	13	11	patho	novel	patho 0.99		likely pathogenic	class 4	0.01	0.94	0.95247	-	0.85477	0.85682	0.64101	0.86514	0.88881	0.9224	0.80722	0.72074	0.97412	0.92675
SF3B1	c.3628C>T; p.H1210Y	missense	1	233	30.9	14	8	patho	novel	no		likely pathogenic	class 4	0.91219	0.89865	0.77922	0.65208	0.54218	0.84324	0.86596	0.83886	0.88943	0.92869	0.81033	0.84711	0.74065	0.7813
SMARCB1	c.143C>T; p.P48L	missense	1	74	41.89	14	13	patho	Pathogenic: no assertion criteria provided			likely pathogenic	class 4	0.02	0.972	0.92743	0.96651	0.84812	0.85682	0.90715	0.98166	0.9874	0.74982	0.80722	0.96663	0.92884	0.87097
SMARCB1	c.431C>T; p.A144V	missense	1	305	21.64	14	10	patho	novel	no		likely pathogenic	class 4	0	0.962	0.94235	0.94723	0.67125	0.85682	0.87669	0.9687	0.96862	0.63981	0.80722	0.57057	0.88505	0.75658
SMARCB1	c.821C>T; p.S274F	missense	1	357	12.89	14	9	patho	novel	patho 0.99		likely pathogenic	class 4	0	0.984	0.84276	0.76968	0.59074	0.85682	0.86535	0.8462	0.82092	0.54225	0.80722	0.82307	0.65788	0.67463
SNAI2	c.766C>G; p.L256V	missense	1	263	49.05	14	7	likely patho	novel	no		likely pathogenic	class 4	0	0.962	0.69787	0.77229	0.72569	0.64402	0.82089	0.88901	0.90374	0.4757	0.80722	0.58656	0.91912	0.79838
TJP1	c.3769C>T; p.P1257S	missense	1	449	22.05	14	7	likely patho	novel	no		likely pathogenic	class 4	0	0.965	0.89978	0.43688	0.95273	0.85682	0.44152	0.66713	0.66598	0.592	0.80722	0.51816	0.98631	0.69184
TJP1	c.4066C>T; p.R1356X	nonsense	1	592	18.92	NA	NA	NA	novel	no		pathogenic	class 5	-	-	-	-	-	-	-	-	-	-	-	-	-	-
TJP1	c.4403C>T; p.S1468F	missense	2	189-294	12.17-20	14	3	benign	novel	patho 0.98		likely pathogenic	class 4	0.02	0.429	0.46746	0.50813	0.74685	0.28527	0.35975	0.52224	0.57837	0.24575	0.36836	0.36058	0.89002	0.88579
TP53	c.581T>C; p.L194P	missense	1	80	76.25	14	11	patho	Uncertain significance: criteria provided, single submitter			pathogenic	class 5	0	1	0.70834	0.99857	0.78517	0.85682	0.96244	0.99869	0.96375	0.89121	0.80722	0.92371	0.62656	0.99651
TP53	c.586C>T; p.R196X	nonsense	1	319	5.96	NA	NA	NA	Patho:multiple submitters, no conflict, criteria provided	patho 0.98		pathogenic	class 5	-	-	-	-	-	-	-	-	-	-	-	-	-	-
TP53	c.734G>A; p.G245D	missense	1	216	69.91	14	12	patho	Pathogenic: criteria provided, multiple submitters, no conflicts			pathogenic	class 5	0	0.999	0.93242	0.999	0.57501	0.85682	0.97737	0.99898	0.96045	0.90785	0.80722	0.92947	0.74483	0.98949
TP53	c.75-1G>T; Splice	splice	1	108	19.44	NA	NA	NA	novel	no		likely pathogenic	class 4	-	-	-	-	-	-	-	-	-	-	-	-	-	-
TP53	c.782+1G>C; Splice	splice	1	359	15.6	NA	NA	NA	novel	patho 0.98		likely pathogenic	class 4	-	-	-	-	-	-	-	-	-	-	-	-	-	-
TP53	c.818G>C; p.R273P	missense	1	175	61.71	14	12	patho	Pathogenic/Likely pathogenic: criteria provided, multiple submitters, no conflicts			pathogenic	class 5	0	0.999	0.94469	0.99868	0.64577	0.85682	0.97254	0.99873	0.96359	0.89048	0.80722	0.92286	0.77193	0.99916
TP53	c.839G>A; p.R280K	missense	1	136	60.29	14	12	patho	Conflicting interpretations of pathogenicity			pathogenic	class 5	0.04	0.925	0.94542	0.99854	0.70059	0.85682	0.96127	0.99885	0.964	0.90472	0.80722	0.60095	0.81342	0.95721
TP53	c.919+1G>A; Splice	splice	1	130	60	NA	NA	NA	novel	patho 0.93		likely pathogenic	class 4	-	-	-	-	-	-	-	-	-	-	-	-	-	-
ZEB1	c.3070G>A; p.D1024N	missense	1	306	30.07	14	4	benign	novel	patho 1.00		likely pathogenic	class 4	0.72092	0.89865	0.80676	0.14048	0.71315	0.06302	0.37932	0.40516	0.02296	0.7258	0.81033	0.47984	0.9159	0.17065
ZEB2	c.1274C>T; p.P425L	missense	1	497	21.73	14	7	likely patho	novel	no		likely pathogenic	class 4	0	0.999	0.71394	0.19669	0.82687	0.85682	0.72164	0.44138	0.23226	0.67001	0.80722	0.70286	0.94932	0.81899
ZEB2	c.1388T>C; p.V463A	missense	1	486	28.4	14	8	patho	novel	patho 0.98		likely pathogenic	class 4	0.16	0.989	0.49634	0.82255	0.82687	0.85682	0.82894	0.88001	0.87097	0.57881	0.80722	0.44029	0.7719	0.78207
ZEB2	c.1516_1518delCCT; p.P506del	in frame	1	399	35.3	14	10	patho	novel	no		likely pathogenic	class 4	1	0.989	0.47293	0.82433	0.90152	0.85682	0.85282	0.87245	0.83775	0.56155	0.80722	0.27904	0.80704	0.81804
ZEB2	c.1598T>C; p.V533A	missense	1	467	31.69	14	10	patho	novel	no		likely pathogenic	class 4	1	0.989	0.47293	0.82433	0.90152	0.85682	0.85282	0.87245	0.83775	0.56155	0.80722	0.27904	0.80704	0.81804
ZEB2	c.3203G>A; p.G1068D	missense	1	100	10	14	9	patho	novel	no		likely pathogenic	class 4	0	0.998	0.9359	0.10099	0.81932	0.85682	0.68296	0.35799	0.03221	0.26276	0.80722	0.89647	0.96474	0.91878

## Sheet: benign + likely benign
gene	variant	type	No of used predictors	No of pathogenic predictions	verdikt_missense in silico	ClinVar	COSMIC	BIC	pathogenicity	SIFT	PolyPhen	CADD_raw_rankscore	FATHMM_rankscore	GERP++_RS_rankscore	LRT_converted_rankscore	M-CAP_rankscore	MetaLR_rankscore	MetaSVM_rankscore	MutationAssessor_rankscore	MutationTaster_converted_rankscore	PROVEAN_converted_rankscore	SiPhy_29way_logOdds_rankscore	VEST3_rankscore
ARID1A	c.1604C>T;p.P535L	missense	14	1	benign	novel			novel benign	0	0.115	0.56504	0.03152	0.55395	0.40064	0.42502	0.03053	0.59484	0.54225	0.5824	0.49401	0.77646	0.59952
ARID1A	c.1648C>T;p.P550S	missense	14	0	benign	novel			novel benign	0.27	0.009	0.05576	0.02848	0.289	0.27791	0.29507	0.01616	0.52648	0.35587	0.2603	0.41397	0.43454	0.20983
ARID1A	c.2270C>T;p.P757L	missense	14	6	benign	novel			novel benign	0	0.593	0.57492	0.21361	0.96441	0.85682	0.44352	0.4119	0.102	0.6271	0.80722	0.83136	0.98965	0.65376
ARID1A	c.2318C>T ;p.P773L	missense	14	4	benign	novel			novel benign	0	0.23	0.55337	0.22743	0.67666	0.85682	0.43723	0.29491	0.12502	0.71911	0.80722	0.96719	0.68302	0.73627
ARID1A	c.2735C>T;p.P912L	missense	14	3	benign	novel			novel benign	0.22	0.005	0.52408	0.02579	0.99709	0.64402	0.36771	0.04003	0.55958	0.31489	0.80722	0.7764	0.99867	0.66534
ARID1A	c.4039G>A ;p.G1347S	missense	14	5	benign	novel			novel benign	0.03	0.146	0.37298	0.04083	0.82687	0.85682	0.26009	0.66107	0.60692	0.4462	0.80722	0.73622	0.95154	0.5948
ARID1A	c.4543G>T;p.G1515C	missense	14	4	benign	novel			novel benign	0.02	0.846	0.32618	0.03272	0.57726	0.34025	0.24504	0.58104	0.55483	0.34582	0.80722	0.70048	0.6686	0.84044
ARID1A	c.4690A>C;p.M1564L	missense	14	2	benign	novel			novel benign	0.31	0.003	0.26113	0.02248	0.74966	0.84324	0.26304	0.03011	0.52734	0.34626	0.81033	0.26194	0.7474	0.66579
ARID1A	c.4897C>T;p.P1633S	missense	12	4	benign	novel			novel benign	0.04	0.412	0.35761	0.03717	0.7088	0.85682	0.35105	0.10852	0.05954	-	0.80722	0.7172	0.92202	-
ARID1A	c.6308T>C;p.F2103S	missense	14	5	benign	novel			novel benign	0	0.898	0.49804	0.3634	0.68467	0.85682	0.64421	0.59595	0.6306	0.64702	0.5824	0.94037	0.74154	0.91428
ARID1A	c.794C>T;p.S265F	missense	14	1	benign	novel			novel benign	0.5	0.302	0.29003	0.0436	0.40303	0.20361	0.98298	0.05868	0.48163	0.26276	0.35604	0.22192	0.5804	0.43525
ARID1A	c.3620C>T;p.P1207L	missense	14	6	benign	novel			novel benign	0.72092	0.89865	0.44502	0.11208	0.75888	0.84324	0.48026	0.34224	0.0152	0.51015	0.81033	0.9447	0.93854	0.80712
ARID2	c.2953C>T;p.P985S	missense	14	4	benign	novel			novel benign	0.13	0.696	0.29837	0.31247	0.87406	0.64402	0.40258	0.41442	0.23583	0.14479	0.80722	0.57215	0.96223	0.55393
ATM	c.6278C>T;p.P2093L	missense	14	2	benign	novel			novel benign	0.04	0.021	0.36371	0.01474	0.45458	0.32002	0.58392	0.02012	0.55127	0.14479	0.80722	0.49887	0.35805	0.16159
ATM	c.6794T>C;p.F2265S	missense	14	1	benign	novel			novel benign	0.37	0.05	0.40179	0.62788	0.32641	0.53938	0.6282	0.41259	0.12682	0.46864	0.80722	0.01585	0.13169	0.51565
ATM	c.8408A>C;p.K2803T	missense	14	3	benign	novel			novel benign	0.05	0.601	0.53429	0.7762	0.59995	0.45606	0.80909	0.77644	0.74763	0.41918	0.80722	0.43099	0.30793	0.4951
BARD1	c.1558A>G;p.R520G	missense	14	1	benign	novel			novel benign	0.48591	0.51197	0.78695	0.64463	0.2129	0.4374	0.57465	0.52656	0.51008	0.1893	0.19236	0.73535	0.67396	0.90583
BRCA1	c.2954C>T;p.P985L	missense	14	5	benign	novel		novel	novel benign	0.01	0.803	0.51966	0.78003	0.45041	0.33364	0.83493	0.85336	0.78275	0.72091	0.2092	0.96821	0.4599	0.63451
BRCA1	c.3920C>T;p.T1307I	missense	14	2	benign	novel		novel	novel benign	0.06	0.14	0.25332	0.87334	0.34508	0.15763	0.74432	0.77498	0.6791	0.31489	0.09067	0.2453	0.08978	0.64529
BRCA1	c.4333C>T;p.P1445S	missense	14	0	benign	novel		novel	novel benign	0.28232	0.57749	0.38492	0.56625	0.49663	0.07701	0.4757	0.51369	0.41871	0.55213	0.27134	0.50626	0.19431	0.66189
BRCA1	c.4405C>A;p.P1469T	missense	14	1	benign	novel		novel	novel benign	0.51801	0.89865	0.29256	0.69296	0.04737	0.07211	0.74885	0.64258	0.55037	0.66628	0.08979	0.66281	0.01476	0.69737
BRCA2	c.10156T>C;p.C3386R	missense	14	0	benign	novel		novel	novel benign	0.35	0.101	0.02536	0.00664	0.00619	0.00837	0.48338	0.00815	0.35871	0.41219	0.09067	0.22829	0.33527	0.28442
BRCA2	c.5510T>G;p.F1837C	missense	14	2	benign	novel		novel	novel benign	0.18	0.779	0.29132	0.77344	0.14233	0.25042	0.83679	0.60344	0.46222	0.70826	0.08979	0.84924	0.0281	0.59868
BRCA2	c.6770C>T;p.P2257L	missense	14	1	benign	novel		novel	novel benign	0.14	0.302	0.24025	0.78003	0.08081	0.04853	0.78151	0.68696	0.57429	0.33077	0.09067	0.3704	0.54518	0.64145
BRCA2	c.6847C>T;p.P2283S	missense	14	3	benign	novel		novel	novel benign	0.09	0.061	0.54969	0.80909	0.47936	0.64402	0.77991	0.79799	0.81899	0.67332	0.43556	0.46602	0.51773	0.65839
BRCA2	c.6908C>T;p.S2303F	missense	14	5	benign	novel		novel	novel benign	0.06	0.632	0.50305	0.8473	0.36537	0.44483	0.84416	0.85327	0.83367	0.52596	0.29077	0.38571	0.56347	0.72882
BRCA2	c.8260C>T;p.H2754Y	missense	14	6	benign	novel		novel	novel benign	0.06	0.997	0.78562	0.80304	0.56435	0.56097	0.62652	0.84642	0.83245	0.69754	0.31314	0.33522	0.61788	0.71822
BRCA2	c.8570C>T;p.A2857V	missense	14	0	benign	novel		novel	novel benign	0.2	0.441	0.30776	0.57273	0.21188	0.10314	0.26505	0.38453	0.3009	0.37915	0.09067	0.21981	0.00954	0.60578
BRCA2	c.8856G>A;p.M2952I	missense	14	0	benign	novel		novel	novel benign	0.46	0.106	0.25619	0.57107	0.20643	0.15162	0.39146	0.26991	0.09684	0.38873	0.2395	0.18233	0.00392	0.64068
BRCA2	c.6137C>T;p.S2046L	missense	14	1	benign	novel	Neutral (0.02)	novel	likely benign	0.03965	0.10235	0.05224	0.00758	0.11917	0.04677	0.59338	0.008	0.50314	0.38477	0.08979	0.45913	0.04739	0.52279
CCND2	c.733G>A;p.A245T	missense	14	3	benign	novel			novel benign	0.13	0.071	0.5405	0.23147	0.71726	0.85682	0.38506	0.32675	0.08554	0.55479	0.5824	0.50532	0.88349	0.49336
CYP19A1	c.517G>A;p.D173N	missense	7	4	benign	novel			novel benign	0.08	0.156	0.56664	-	0.93711	-	0.75906	-	-	-	0.80722	-	0.98165	-
ERCC3	c.253T>C;p.F85L	missense	14	3	benign	novel			novel benign	0.47694	0.24507	0.72827	0.64463	0.60274	0.84324	0.73339	0.72159	0.74228	0.89545	0.81033	0.67315	0.66923	0.72257
ESR1	c.1174G>A;p.V392I	missense	14	2	benign	novel			novel benign	0.58	0.007	0.25009	0.96802	0.31948	0.45606	0.57373	0.71525	0.65656	0.02487	0.80722	0.07175	0.31532	0.22925
ESR1	c.16C>T;p.H6Y	missense	14	6	benign	novel			novel benign	0.06	0.742	0.46993	0.93712	0.71726	0.49305	0.94182	0.95896	0.9535	0.15866	0.48091	0.62802	0.9167	0.62136
ESR1	c.220G>C;p.G74R	missense	14	2	benign	novel			novel benign	0.02	0.873	0.62669	0.28255	0.34805	0.39146	0.64069	0.33527	0.14172	0.5827	0.40108	0.65756	0.32723	0.50801
ESR1	c.466A>G;p.N156D	missense	14	3	benign	novel			novel benign	0.26591	0.42152	0.3319	0.29598	0.98149	0.52334	0.26214	0.34966	0.07849	0.65136	0.81033	0.14603	0.84564	0.16484
ESR2	c.358A>T;p.N120Y	missense	14	4	benign	novel			novel benign	0.21	0.571	0.39927	0.90955	0.53042	0.08615	0.81367	0.92312	0.81457	0.52993	0.09067	0.49401	0.53986	0.39995
ESR2	c.64A>G;p.I22V	missense	14	1	benign	novel			novel benign	1	0.009	0.00058	0.8981	0.00216	0.05048	0.73631	0.73024	0.57969	0.0179	0.09067	0.04853	0.41541	0.18365
ESR2	c.725C>T;p.A242V	missense	14	2	benign	novel			novel benign	0.36	0.001	0.10397	0.909	0.09114	0.02465	0.58703	0.80221	0.68247	0.01039	0.09067	0.17017	0.17347	0.21989
F11R	c.481C>T;p.P161S	missense	14	2	benign	novel			novel benign	0.06	0.995	0.58551	0.12465	0.36854	0.50627	0.19113	0.18509	0.02646	0.49272	0.34754	0.78558	0.40803	0.26129
HNF1B	c.114C>G;p.N38K	missense	14	3	benign	novel			novel benign	0.34	0.012	0.20282	0.98345	0.09465	0.17267	0.76959	0.91828	0.8199	0.31489	0.18383	0.26027	0.52507	0.00968
HNF1B	c.1513A>T;p.T505S	missense	14	6	benign	novel			novel benign	0.06	0.077	0.43129	0.97161	0.87782	0.85682	0.67055	0.94437	0.92159	0.48322	0.80722	0.11809	0.72284	0.46318
IDH1	c.540G>A;p.M180I	missense	14	3	benign	novel			novel benign	0.01	0.083	0.66294	0.64438	0.82312	0.85682	0.59132	0.62563	0.66344	0.73931	0.5824	0.5133	0.40184	0.6237
JAM2	c.364G>A;p.E122K	missense	14	1	benign	novel			novel benign	0.08	0.248	0.4665	0.44482	0.30619	0.27249	0.2047	0.34629	0.12553	0.40386	0.22369	0.35673	0.2985	0.39184
JAM2	c.461G>A;p.R154Q	missense	14	1	benign	novel			novel benign	0.02	0.552	0.777	0.66099	0.42338	0.29002	0.49081	0.54175	0.55541	0.09947	0.29856	0.30523	0.30102	0.40698
JAM3	c.418G>A;p.V140M	missense	11	3	benign	novel			novel benign	0.05	1	0.731	0.65732	0.69264	-	0.7517	0.7057	0.73282	-	0.80722	0.29114	0.63421	-
JAM3	c.510C>A;p.H170Q	missense	14	1	benign	novel			novel benign	0.78	0.014	0.20073	0.10573	0.1734	0.14249	0.09756	0.12305	0.26087	0.03483	0.80722	0.01978	0.06912	0.02413
JAM3	c.554G>T;p.R185I	missense	9	2	benign	novel			novel benign	0	0.683	0.76839	-	0.32379	-	0.5591	0.19005	0.04029	-	0.80722	-	0.10597	-
KDR	c.1369C>T;p.H457Y	missense	14	1	benign	novel			novel benign	0.07	0.121	0.26012	0.12255	0.17046	0.03787	0.36248	0.10981	0.29336	0.16992	0.09067	0.24955	0.10822	0.05129
KDR	c.1525G>A;p.G509R	missense	14	2	benign	novel			novel benign	0.06	0.063	0.4112	0.17054	0.59763	0.20584	0.62516	0.37705	0.1263	0.84372	0.38134	0.79486	0.63466	0.56287
KDR	c.1526G>A;p.G509E	missense	14	1	benign	novel			novel benign	0.02	0.026	0.35533	0.16073	0.57282	0.20584	0.47477	0.18002	0.06463	0.5488	0.36492	0.79909	0.58362	0.23451
KDR	c.1898C>T;p.S633F	missense	14	5	benign	novel			novel benign	0	0.995	0.88466	0.16324	0.97316	0.64402	0.64012	0.48642	0.47302	0.74982	0.41609	0.72991	0.99124	0.62214
KDR	c.2053G>A;p.E685K	missense	14	3	benign	novel			novel benign	0.05	0.352	0.40558	0.67865	0.97574	0.43747	0.67359	0.50137	0.54689	0.21515	0.31139	0.2177	0.83537	0.54655
KDR	c.2245G>A;p.E749K	missense	14	1	benign	novel			novel benign	0.17	0.438	0.56866	0.65732	0.6433	0.64402	0.63641	0.53238	0.5333	0.03864	0.51179	0.23044	0.81782	0.56368
KDR	c.2312C>T;p.T771M	missense	14	6	benign	novel			novel benign	0	0.971	0.74324	0.78246	0.96955	0.64402	0.78664	0.8412	0.85493	0.76555	0.5824	0.78809	0.99009	0.71415
KDR	c.2831G>A;p.R944Q	missense	14	0	benign	novel			novel benign	0.25	0.058	0.48301	0.75704	0.67393	0.41712	0.6733	0.62097	0.56763	0.25218	0.40818	0.30932	0.60607	0.47843
KDR	c.289G>A;p.D97N	missense	14	6	benign	novel			novel benign	0.16	0.94	0.85849	0.3824	0.88448	0.85682	0.44009	0.57007	0.44544	0.63077	0.5824	0.60411	0.96492	0.33148
KDR	c.2011G>A;p.G671R	missense	14	3	benign	novel			novel benign	0.00963	0.19838	0.25857	0.65577	0.97549	0.33355	0.46354	0.39074	0.37747	0.01628	0.43256	0.01535	0.97916	0.34622
KIT	c.875C>T;p.A292V	missense	14	3	benign	novel			novel benign	0.42149	0.89865	0.75626	0.15615	0.9741	0.62918	0.32684	0.38064	0.01233	0.5304	0.81033	0.65699	0.71762	0.70058
MLH3	c.2141C>T;p.S714F	missense	13	0	benign	novel			novel benign	-	0.765	0.47548	0.34667	0.71444	0.21634	0.48408	0.4896	0.5025	0.63077	0.5824	0.59778	0.61901	0.47843
MLH3	c.2911G>A;p.V971I	missense	14	1	benign	novel			novel benign	0.23	0.039	0.26277	0.81821	0.37495	0.15398	0.42121	0.52837	0.42258	0.61737	0.19068	0.09212	0.40089	0.10294
MLH3	c.3022C>T;p.P1008S	missense	14	1	benign	novel			novel benign	1	0.003	0.03195	0.80033	0.5104	0.1655	0.52263	0.59088	0.36456	0.16992	0.21362	0.15611	0.50957	0.26499
MSH6	c.35C>T;p.P12L	missense	14	2	benign	novel			novel benign	0.15	0.001	0.53459	0.88354	0.42951	0.43919	0.99959	0.78227	0.69221	0.20263	0.42712	0.444	0.25728	0.63991
MYC	c.1010C>T;p.A337V	missense	13	0	benign	novel			novel benign	1	0.012	0.32933	0.16957	0.54424	0.4237	0.0804	0.09558	0.09204	0.25589	-	0.25766	0.58059	0.3343
MYC	c.1085C>G;p.S362C	missense	13	5	benign	novel			novel benign	0.01	0.754	0.77897	0.81579	0.77823	0.19451	0.50505	0.86598	0.86106	0.66135	-	0.44029	0.89608	0.33368
MYC	c.1306C>T;p.R436W	missense	13	5	benign	novel			novel benign	0.91219	0.65671	0.65194	0.88862	0.04766	0.62918	0.85899	0.88307	0.87478	0.22495	-	0.79622	0.94419	0.72836
NBN	c.647A>G;p.Q216R	missense	14	0	benign	novel			novel benign	0.83	0.003	0.08936	0.73363	0.15837	0.16563	0.34344	0.50463	0.26677	0.3643	0.09067	0.31332	0.04746	0.24616
NRAS	c.418C>T;p.P140S	missense	14	3	benign	novel			novel benign	0.44643	0.23023	0.4708	0.76437	0.7927	0.27365	0.31137	0.65581	0.63754	0.30249	0.81033	0.91849	0.95622	0.66345
PALB2	c.1900C>T;p.P634S	missense	14	0	benign	novel			novel benign	0.73	0.022	0.0234	0.14022	0.07102	0.0202	0.14474	0.10423	0.22906	0.14479	0.09067	0.28915	0.08466	0.05272
PALB2	c.2099C>T;p.S700L	missense	14	4	benign	novel			novel benign	0	0.967	0.81446	0.20069	0.87406	0.53938	0.58071	0.45915	0.56631	0.45532	0.33998	0.67809	0.76767	0.67618
PALB2	c.2204C>A;p.P735Q	missense	13	4	benign	novel			novel benign	-	1	0.82447	0.49139	0.96718	0.64402	0.52429	0.69223	0.70568	0.45532	0.4255	0.83937	0.79583	0.78475
PARD3	c.2402G>C;p.S801T	missense	14	0	benign	novel			novel benign	0.34	0.003	0.18499	0.17691	0.15516	0.18343	0.23663	0.09335	0.41627	0.40386	0.22256	0.34692	0.1543	0.0416
PARD3	c.2621C>T;p.P874L	missense	14	5	benign	novel			novel benign	0	0.621	0.68183	0.31247	0.79202	0.85682	0.41732	0.52581	0.47861	0.46864	0.80722	0.84074	0.95526	0.64606
PARD3	c.2810C>T;p.A937V	missense	13	0	benign	novel			novel benign	0.43	0.001	0.14076	0.30448	0.22301	0.20387	-	0.11281	0.17198	0.33077	0.09067	0.34496	0.31452	0.16905
PIK3CA	c.40C>A;p.H14K	missense	14	4	benign	novel			novel benign	0.23	0.541	0.56542	0.72505	0.68467	0.85682	0.57244	0.71178	0.73808	0.14479	0.80722	0.93546	0.92053	0.57573
PIK3CA	c.871G>A;p.E291K	missense	14	2	benign	novel			novel benign	0.68	0.029	0.40659	0.42513	0.73442	0.64402	0.35354	0.3051	0.1073	0.06538	0.80722	0.37427	0.93774	0.558
POT1	c.1729G>T;p.D577Y	missense	14	1	benign	novel			novel benign	0.01	0.707	0.78979	0.51071	0.30619	0.28151	0.58207	0.54854	0.61287	0.7745	0.31637	0.57376	0.21468	0.55229
PPM1D	c.163C>A;p.P55T	missense	14	0	benign	novel			novel benign	0.25	0.003	0.02289	0.44482	0.18654	0.0286	0.14596	0.21145	0.12066	0.22463	0.09067	0.1926	0.04575	0.04569
PPM1D	c.1781T>C;p.L594S	missense	14	4	benign	novel			novel benign	0.05	0.219	0.57642	0.62364	0.97165	0.51477	0.56623	0.51244	0.58538	0.26276	0.36866	0.38762	0.84102	0.83944
PPM1D	c.349C>G;p.R117G	missense	14	6	benign	novel			novel benign	0	0.996	0.89625	0.09817	0.32909	0.64402	0.71914	0.20455	0.03249	0.26904	0.80722	0.83397	0.59557	0.87621
PPM1D	c.1113A>G;p.I371M	missense	14	2	benign	novel			novel benign	0.78421	0.71542	0.607	0.36344	0.2729	0.84324	0.4534	0.20594	0.00638	0.56931	0.5297	0.49973	0.28928	0.83925
PPM1D	c.1405A>G;p.K469E	missense	14	3	benign	novel			novel benign	0.01	0.232	0.22464	0.54479	0.98989	0.29113	0.40978	0.38799	0.51949	0.26276	0.32119	0.16414	0.47094	0.87516
PPP6C	c.1024C>T; p.L342F	missense	14	6	benign	novel			novel benign	0.01	0.999	0.71387	0.35236	0.82312	0.64402	0.69279	0.67859	0.73461	0.80618	0.80722	0.58983	0.90572	0.7174
PTEN	c.883C>G;p.L295V	missense	14	3	benign	novel			novel benign	0.46	0.003	0.25629	0.94092	0.70059	0.46758	0.69456	0.87981	0.8287	0.19305	0.44087	0.10049	0.53186	0.16757
RAD51D	c.439G>A;p.G147S	missense	14	1	benign	novel			novel benign	1	0.095	0.20974	0.62639	0.15012	0.17086	0.64299	0.45034	0.19192	0.15732	0.80722	0.03285	0.34318	0.04295
RB1	c.1058C>T;p.T353I	missense	14	3	benign	novel			novel benign	0.13284	0.02634	0.1088	0.92066	0.0829	0.09335	0.68619	0.81601	0.63032	0.1701	0.08979	0.04242	0.5398	0.04662
SF3B1	c.3449C>T;p.S1150L	missense	9	4	benign	novel			novel benign	0	0.716	0.90133	-	0.78517	-	0.69053	0.74336	0.79095	-	0.80722	-	0.9457	-
SF3B1	c.496C>G;p.R166G	missense	12	2	benign	novel			novel benign	0.3	0.003	0.35621	-	0.48551	0.85682	-	0.44519	0.274	0.4209	0.80722	0.1236	0.4934	0.7506
SF3B1	c.644T>C;p.L215P	missense	13	0	benign	novel			novel benign	0.29	0	0.18822	-	0.73747	0.49305	0.09883	0.27967	0.10989	0.06538	0.80722	0.09212	0.7419	0.56044
SF3B1	c.910C>T;p.P304S	missense	13	4	benign	novel			novel benign	0.07	0.622	0.41105	-	0.6116	0.85682	0.30614	0.71779	0.72276	0.75401	0.80722	0.58016	0.90331	0.65993
SNAI2	c.272C>T;p.P91L	missense	14	0	benign	novel			novel benign	0.55	0	0.30875	0.11712	0.79542	0.32624	0.09379	0.07098	0.37798	0.20263	0.42909	0.36648	0.65213	0.13572
TJP1	c.1412A>G;p.N471S	missense	13	5	benign	novel			novel benign	0	0.04	0.42522	0.59224	0.76844	0.85682	-	0.7255	0.79434	0.88531	0.80722	0.80585	0.76977	0.14951
TJP1	c.2654C>T;p.S885S	missense	14	3	benign	novel			novel benign	0.04	0.646	0.75965	0.06849	0.9592	0.49916	0.17417	0.21468	0.00023	0.37915	0.5824	0.4514	0.98825	0.489
TJP1	c.2788C>A;p.P930T	missense	14	4	benign	novel			novel benign	0	0.469	0.60244	0.06933	0.97812	0.64402	0.24026	0.29423	0.00071	0.48776	0.80722	0.46272	0.99351	0.70372
TJP1	c.3505G>T;p.G1169C	missense	14	1	benign	novel			novel benign	0.04	0.285	0.29448	0.06294	0.0708	0.07149	0.44187	0.0867	0.45425	0.20263	0.09067	0.38378	0.57665	0.22792
TJP1	c.4403C>T;p.S1468F	missense	14	3	benign	novel			novel benign	0.02	0.429	0.46746	0.50813	0.74685	0.28527	0.35975	0.52224	0.57837	0.24575	0.36836	0.36058	0.89002	0.88579
TJP1	c.2654C>T;p.S885F	missense	14	2	benign	novel			novel benign	0.65363	0.55645	0.75494	0.06786	0.95873	0.49728	0.17065	0.21961	0.00025	0.37962	0.58814	0.45187	0.98823	0.48489
TJP1	c.2699C>T;p.P900L	missense	14	2	benign	novel			novel benign	0.50624	0.40072	0.29847	0.06014	0.95873	0.51284	0.10169	0.09967	0.14917	0.14488	0.46264	0.57716	0.98823	0.43365
ZEB1	c.1091G>A;p.G364E	missense	14	5	benign	novel			novel benign	0.02	0.999	0.70753	0.13307	0.85841	0.64402	0.39218	0.39253	0.06516	0.41824	0.5824	0.42156	0.95871	0.93716
ZEB1	c.1321G>A;p.E441K	missense	14	2	benign	novel			novel benign	0.77	0.157	0.30395	0.71817	0.94306	0.48286	0.3818	0.61813	0.57248	0.08241	0.5824	0.06781	0.99408	0.76965
ZEB1	c.2078G>A;p.G693E	missense	14	1	benign	novel			novel benign	0.45	0.722	0.09158	0.11063	0.37495	0.05919	0.05585	0.22627	0.34403	0.70646	0.36884	0.09212	0.85436	0.58291
ZEB1	c.208G>A;p.G70R	missense	14	3	benign	novel			novel benign	0.43658	0.19611	0.3104	0.79387	0.84939	0.03534	0.45907	0.72814	0.32574	0.08752	0.81033	0.29922	0.95693	0.32992
ZEB1	c.2249G>T;p.R750M	missense	14	4	benign	novel			novel benign	0.04	0.993	0.68195	0.13089	0.74995	0.47455	0.30477	0.37865	0.07385	0.77814	0.42634	0.33522	0.9425	0.8668
ZEB1	c.2567A>G;p.E856G	missense	14	5	benign	novel			novel benign	0.08	0.906	0.50967	0.13196	0.88126	0.32401	0.20094	0.27489	0.01386	0.28097	0.80722	0.46272	0.82352	0.77141
ZEB1	c.3298G>A;p.E1100K	missense	14	0	benign	novel			novel benign	0.83	0.003	0.14859	0.11712	0.37823	0.00531	0.08474	0.07999	0.25363	0.06538	0.09067	0.1522	0.42853	0.19505
ZEB2	c.1348T>A;p.F450I	missense	14	3	benign	novel			novel benign	0.04	0.09	0.34749	0.12569	0.82687	0.85682	0.18047	0.09291	0.23726	0.41219	0.47263	0.24317	0.7719	0.52072
ZEB2	c.3355C>G; p.Q1119E	missense	14	3	benign	novel			novel benign	0.74	0.046	0.21399	0.12039	0.81932	0.85682	0.27365	0.10465	0.31194	0.14479	0.4923	0.17415	0.96474	0.62447
ARID1A	c.5336A>G; p.E1779G	missense	14	1	benign	Not provided			likely benign	0.09	0.057	0.26572	0.11604	0.68205	0.38164	0.12274	0.1158	0.23119	0.35679	0.33193	0.52773	0.709	0.51565
ATM	c.1229T>C; p.V410A	missense	14	0	benign	Conflict interpretations of pathogenicity			likely benign	0.65363	0.33834	0.48868	0.02153	0.67981	0.55863	0.53143	0.04041	0.08861	0.75006	0.32506	0.55457	0.69357	0.77589
ATM	c.1810C>T; p.P604S	missense	14	1	benign	Conflict interpretations of pathogenicity			likely benign	0.29514	0.38397	0.60789	0.77474	0.82841	0.62918	0.73748	0.63804	0.69797	0.69095	0.40234	0.53855	0.5673	0.46796
ATM	c.4060C>A; p.P1354T	missense	14	0	benign	Conflict interpretations of pathogenicity			likely benign	0.64	0.003	0.29059	0.70516	0.48395	0.2682	0.32022	0.27313	0.23048	0.30065	0.30149	0.56256	0.65398	0.22925
ATM	c.5890A>G; p.K1964E	missense	14	4	benign	Conflict interpretations of pathogenicity			likely benign	0.18	0.021	0.34734	0.01359	0.56435	0.85682	0.95467	0.02083	0.63664	0.69395	0.80722	0.1885	0.56968	0.4586
ATM	c.6860G>C; p.G2287A	missense	14	2	benign	Conflict interpretations of pathogenicity			likely benign	0.19681	0.28465	0.18236	0.68625	0.40451	0.41427	0.59815	0.6038	0.53521	0.6773	0.81033	0.23156	0.45283	0.25644
ATM	c.691C>G; p.H231D	missense	14	1	benign	Uncertain significance			likely benign	0.07	0.092	0.33514	0.01947	0.4173	0.64402	0.40965	0.03348	0.38714	0.6271	0.34926	0.62135	0.42092	0.66997
ATM	c.7390T>C; p.C2464R	missense	14	4	benign	Conflict interpretations of pathogenicity			likely benign	0.1	0.391	0.4262	0.83506	0.593	0.52532	0.89249	0.77212	0.75045	0.74764	0.80722	0.62135	0.622	0.78117
BARD1	c.1127C>T; p.S376L	missense	14	0	benign	Conflict interpretations of pathogenicity			likely benign	0.33	0.3	0.04823	0.73575	0.04502	0.0071	0.37469	0.31857	0.31696	0.01664	0.09067	0.10049	0.05094	0.01297
BRCA1	c.3454G>A; p.D1152N	missense	14	5	benign	Conflict interpretations of pathogenicity		Clinical importance: unknown	likely benign	0.09	0.216	0.34245	0.83992	0.52113	0.21611	0.83932	0.83501	0.78211	0.55725	0.80722	0.75567	0.55524	0.49856
BRCA1	c.3541G>A; p.V1181I	missense	14	1	benign	Conflict interpretations of pathogenicity		Clinical importance: unknown	likely benign	0.14	0.013	0.1293	0.75704	0.07882	0.06672	0.48328	0.61085	0.41698	0.592	0.09067	0.17619	0.04538	0.61438
BRCA2	c.1342C>T; p.R448C	missense	14	2	benign	Uncertain significance		Clinical importance: unknown	likely benign	0.17	0	0.21863	0.00695	0.12261	0.03749	0.81754	0.00724	0.49908	0.04447	0.09067	0.51014	0.01538	0.70612
BRCA2	c.6028G>A; p.V2010I	missense	14	0	benign	Uncertain significancesingle: submitter		novel	likely benign	0.47694	0.15394	0.06985	0.00666	0.12976	0.11461	0.56514	0.00677	0.4319	0.1701	0.08979	0.02014	0.27947	0.51174
BRCA2	c.6554C>T; p.A2185V	missense	14	1	benign	Uncertain significance		novel	likely benign	0.27	0.713	0.10643	0.81163	0.20946	0.06686	0.74665	0.69251	0.4957	0.67697	0.09067	0.17619	0.21762	0.60814
BRIP1	c.1159G>A; p.E387K	missense	14	4	benign	Uncertain significance			likely benign	0.17	0.925	0.7967	0.72282	0.85477	0.56097	0.72283	0.74558	0.71823	0.29042	0.44629	0.31532	0.91344	0.42663
BRIP1	c.3444C>A; p.D1148E	missense	14	0	benign	Conflict interpretations of pathogenicity			likely benign	1	0	0.02239	0.70282	0.18208	0.11308	0.38	0.32133	0.21075	0.00299	0.09067	0.02187	0.03119	0.00195
ERCC3	c.2111C>T; p.S704L	missense	14	6	benign	Not provided			likely benign	0.05	0.155	0.58611	0.65364	0.82687	0.85682	0.78243	0.57533	0.69041	0.66811	0.80722	0.65189	0.93163	0.82765
HNF1B	c.1006C>G; p.H336D	missense	14	6	benign	Uncertain significance			likely benign	0.32	0.182	0.37821	0.97598	0.72293	0.64402	0.73246	0.95124	0.93464	0.54683	0.80722	0.37427	0.8767	0.92905
KDR	c.170G>C; p.R57T	missense	14	1	benign	Not provided			likely benign	0.03	0.253	0.32807	0.29142	0.37604	0.64402	0.47672	0.3548	0.35001	0.75769	0.35486	0.35864	0.33901	0.57733
KIT	c.148G>T; p.V50L	missense	14	0	benign	Uncertain significance			likely benign	0.78	0.034	0.09571	0.12039	0.50868	0.05132	0.21935	0.07728	0.35748	0.21606	0.09067	0.08728	0.18558	0.18076
MET	c.2962C>T; p.R988C	missense	14	1	benign	Conflict interpretations of pathogenicity			likely benign	0.02	0.015	0.57784	0.73789	0.6358	0.64402	0.46784	0.54983	0.57648	0.06538	0.54331	0.22192	0.70384	0.55147
MLH3	c.2126T>C; p.I709T	missense	14	0	benign	Uncertain significance			likely benign	0.2	0.014	0.03514	0.33654	0.30379	0.03122	0.15711	0.2321	0.23833	0.16992	0.18383	0.1581	0.34035	0.00968
MLH3	c.2221G>T; p.V741F	missense	13	0	benign	Conflicting interpretations of pathogenicity			likely benign	0.44	0.516	0.41265	0.32272	0.02013	0.07747	-	0.03011	0.06534	0.47366	0.09067	0.38188	0.07642	0.26253
MSH6	c.663A>C; p.E221D	missense	14	1	benign	Uncertain significanace			likely benign	0.33	0.001	0.1845	0.85339	0.11181	0.10198	0.46302	0.75339	0.67662	0.40386	0.51179	0.28107	0.14098	0.48725
NBN	c.511A>G; p.I171V	missense	14	4	benign	Conflicting interpretations of pathogenicity, risk factor			likely benign	0.02	0.994	0.27192	0.414	0.61882	0.85682	0.41654	0.5711	0.67987	0.85747	0.5824	0.25172	0.53268	0.77405
NBN	c.658C>G; p.Q220E	missense	14	0	benign	Uncertain significance			likely benign	0.08	0.477	0.42379	0.73575	0.65309	0.23266	0.4034	0.69904	0.74441	0.79113	0.29849	0.29318	0.13821	0.23582
PALB2	c.3278T>C; p.I1093T	missense	14	3	benign	Uncertain significance			likely benign	0.02	0.964	0.79836	0.23348	0.9918	0.30742	0.48228	0.49304	0.57556	0.35008	0.29788	0.69803	0.69583	0.77938
PALB2	c.3508C>T; p.H1170Y	missense	14	2	benign	Uncertain significance			likely benign	0.14	0.971	0.27405	0.26223	0.63082	0.28952	0.16749	0.40619	0.23226	0.46275	0.29217	0.63486	0.39207	0.41787
PIK3CA	c.1544A>G; p.N515S	missense	14	1	benign	Uncertain significance			likely benign	1	0	0.22691	0.71817	0.83059	0.52532	0.50693	0.49304	0.48875	0.14479	0.5824	0.10742	0.77307	0.0288
POT1	c.526G>A; p.G176R	missense	14	1	benign	Uncertain significance			likely benign	0.14	0.932	0.49133	0.429	0.54785	0.2177	0.54644	0.53578	0.63341	0.58505	0.3214	0.46602	0.32557	0.38466
RB1	c.1736G>A; p.R579Q	missense	14	2	benign	Uncertain significance			likely benign	0.45	0.041	0.44241	0.91843	0.6433	0.37219	0.55381	0.87485	0.78625	0.43908	0.27852	0.22619	0.67115	0.48813
SMARCB1	c.749C>T; p.T250M	missense	14	0	benign	Uncertain significance: single submitter			likely benign	0.33209	0.22109	0.53258	0.48013	0.47652	0.50438	0.48319	0.57718	0.57308	0.77633	0.58814	0.30333	0.55703	0.44405
TP53	c.238C>T; p.P80S	missense	14	4	benign	Uncertain significance			likely benign	0.29	0.019	0.12508	0.99429	0.44239	0.03374	0.80996	0.97526	0.93089	0.30065	0.09067	0.35864	0.64812	0.61749
